# Supplementary material for: Bmal1 is involved in the regulation of macrophage cholesterol homeostasis
Source: JCI Insight. 2025 Sep 30;10(21):e194304. doi: 10.1172/jci.insight.194304 (PMC12643489; doi:10.1172/jci.insight.194304)
Supplement: Supporting data values [file jciinsight-10-194304-s011.xlsx]

## Sheet: Fig 1A
				Bmal1+/+Apoe-/- BM--- Apoe-/-																Bmal1-/-Apoe-/- BM-Apoe-/-
Lesion area (%)	0.477937	0.538607	0.455928	0.705024	0.592305	0.445616	0.611113	0.635998	0.70111	0.375334	0.571916	0.654373	0.229286	0.116475	0.38898	0.65437	0.760506	0.679006	0.942368	1.07988	1.02788	0.696845	0.91237	0.821129	0.945344	0.567184	0.932428
Oil red O lesion area (%)	10.328	11.639	9.85241	15.2353	12.7995	9.62956	13.2059	13.7436	15.1507	8.1108	12.3588	14.1407	7.0174	5.52359	7.93139	14.1406	16.4342	14.673	20.3642	23.3357	22.2121	15.0585	19.7159	17.7442	20.4285	12.2566	20.1494
Collagen Lesion Area (mm2)	0.062606	0.115868	0.051488	0.040696	0.03112	0.050994	0.025424	0.021802								0.096454	0.090228	0.194416	0.208326	0.223546	0.13979	0.126274	0.145366
anti-Mφ Area (mm2)	0.028975	0.0274	0.029127	0.026483	0.017099	0.020916										0.031735	0.041933	0.037219	0.029805	0.032305	0.03992

## Sheet: Fig 1B
						Bmal1fl/flApoe-/-											M-Bmal1-/-Apoe-/-
Lesion Area (%)	0.310384	0.340697	0.378158	0.386064	0.423474	0.465381	0.512087	0.632073	0.499735	0.753638	0.800053	0.498257	0.593084	0.756025	0.506756	0.980701	0.833397	0.559842	0.632073	0.807644	0.713184	0.763565	0.946714	0.76215
Lesion Area (%)	9.99353	10.6416	10.5388	11.9755	12.325	11.4574	9.88867	7.15871	6.87907	10.5388	10.025	8.57787	14.0483	15.2927	17.5787	11.598	10.6573	13.1395	16.5517	16.3794	14.9886	14.3629	16.2155	17.6766
H&E Lesion Area
(mm2)	0.067567	0.019467	0.015984	0.038077	0.056352	0.049795	0.075559	0.044709	0.05883	0.05639	0.03437	0.082899	0.056725	0.094188	0.101509	0.136829	0.149553	0.1125	0.05611	0.049273	0.083066	0.112835	0.149665	0.094393
Collagen Lesion Area
(mm2)	0.015143	0.009457	0.00894	0.01482	0.011502	0.010545	0.005233	0.00436					0.040106	0.031801	0.027354	0.020377	0.014346	0.033344	0.022943	0.019421
Anti-Mφ Area
(mm2)	0.021731	0.020094	0.041592	0.043484	0.060729	0.064286	0.054009	0.086245	0.045674	0.041358	0.068596	0.052202	0.052223	0.073359	0.08582	0.107083	0.062685	0.105382	0.126433	0.12807	0.113675	0.122223	0.086266

## Sheet: Fig 1C
						Bmal1fl/flApoe-/-											M-Bmal1-/-Apoe-/-
Lesion Area (%)	1.15141	1.27058	2.88244	0.92631	2.98699	1.71836	2.05342	2.5483	1.82027	0.914796	0.696028	1.03109	6.10766	4.84997	3.79205	3.34427	4.63535	4.40449	4.60967	4.8281	2.58607	2.91986	3.22568	4.1133
Lesion Area (%)	10.6664	8.47444	9.43228	10.1736	12.8477	14.7495	15.815	21.3925	26.6915	30.8696	18.8091	20.0784	37.807	41.6373	42.8085	41.0954	52.8178	29.8072	30.9912	53.366	33.757	34.7063	32.381	31.9426
Collagen Lesion Area
(mm2)	0.076317	0.060535	0.053666	0.038426	0.106271	0.14069	0.106294	0.141713	0.106284	0.112445	0.124343	0.133005	0.152977	0.150024	0.251411	0.236842	0.210398	0.221647	0.26221	0.313319	0.219373	0.150757	0.179635	0.217023
Anti-Mφ Area
(mm2)	0.058648	0.046672	0.047247	0.055299	0.087784	0.120392	0.176102	0.105255	0.152121	0.149282	0.102206	0.098992	0.208364	0.164677	0.168654	0.187403	0.23499	0.175152	0.185609	0.163628

## Sheet: Fig 1D
Aortic Cholesterol
(nmol/mg protein)	Bmal1+/+Apoe-/- _ Apoe-/-								Bmal1-/-Apoe-/- _ Apoe-/-
Total Chol	57.7082	69.2897	59.5426	59.8568	55.87	60.4379		84.5891	78.0248	76.1317	92.4199	80.4979	68.106
Free Chol	41.0591	51.3778	47.4807	43.8717	41.4109	47.3121		59.6359	59.9275	59.4742	61.208	62.0365	48.3774
Chol Ester	16.6491	17.9119	12.0619	15.9851	14.4591	13.1259		24.9532	18.0973	16.6575	31.2119	18.4614	19.7286

## Sheet: Fig 1E
Aortic Cholesterol
(nmol/mg protein)
		Bmal1fl/flApoe-/-								M-Bmal1-/-Apoe-/-
Total Chol	47.4307	44.3403	43.8127	39.4599	36.9521			53.2458	57.9785	56.6219	47.8902	50.5626
Free Chol	34.6604	33.099	29.3281	29.0752	26.0164			37.237	38.8918	37.6063	31.0866	34.5797
Chol Ester	12.7703	11.2412	14.4846	10.3847	10.9358			16.0087	19.0866	19.0157	16.8036	15.9829

## Sheet: Fig 1F
Aortic Cholesterol
(nmol/mg protein)
		Bmal1fl/flApoe-/-						M-Bmal1-/-Apoe-/-
Total Chol	63.6842	92.8825	69.3385	72.8525	110.769		113.343	125.016	123.042	154.111	118.476
Free Chol	44.0898	66.3194	39.7674	42.3559	77.2207		72.1631	74.5531	78.6589	108.598	74.7032
Chol Ester	19.5944	26.5631	29.5711	30.4966	33.5488		41.1798	50.4626	44.383	45.5136	43.7724

## Sheet: Fig 1G
Mφ Cholesterol
(μg/mg protein)
		Bmal1+/+Apoe-/- _Apoe-/-								Bmal1-/-Apoe-/- _ Apoe-/-
Total	25.68	33.89	22.506	31.55	35.28				36.56	41.58	42.785	39.57	45.29
Free Chol	16.25	24.16	15.69	24.75	25.05				26.85	29.45	30.29	28.002	28.552
Chol Ester	9.43	9.73	6.816	6.805	10.23				9.71	12.13	12.495	11.568	16.738

## Sheet: Fig 1H
Mφ Cholesterol
(μg/mg protein)
		Bmal1fl/flApoe-/-									M-Bmal1-/-Apoe-/-
Total	37.1542	30.8532	41.108	32.318	34.0272	27.1265				43.7659	37.8167	44.3363	47.5549	37.3362	45.0813
Free Chol	34.8006	26.8477	36.0956	28.0358	29.9546	23.1816				36.7509	30.6445	37.5154	39.0969	31.2198	41.9064
Chol Ester	2.35362	4.00558	5.01238	4.2823	4.0726	3.94489				7.01502	7.17222	6.82085	8.45806	6.11635	3.17494

## Sheet: Fig 1I
Mφ Cholesterol
(μg/mg protein)
		Bmal1fl/flApoe-/-											M-Bmal1-/-Apoe-/-
Total	40.0919	37.494	45.148	38.2355	35.9238	29.7023				55.6491	46.3353	45.8025	54.761	66.2136	45.3236
Free Chol	30.9713	28.826	36.6919	25.4931	20.6618	22.4152				44.2062	34.6545	31.3059	36.2092	50.9162	33.2435
Chol Ester	9.12063	8.66804	8.45607	12.7424	15.262	7.28714				11.4429	11.6808	14.4966	18.5518	15.2975	12.08

## Sheet: Fig 2A
Dil-oxLDL Uptake
(% of Bmal1+/+Apoe-/-)
			Bmal1+/+Apoe-/-						Bmal1-/-Apoe-/-
	85.3703	88.1534	123.983	99.5333	105.202	97.7576		278.811	297.217	332.364	221.246	199.989	363.976

[truncated: 85 more sheets: Fig 2B, Fig 2C, Fig 2D, Fig 2E, Fig 2F, Fig 2H, Fig 2I, Fig 2J, Fig 2K, Fig 2L, Fig 2M, Fig 2N, Fig 2O, Fig 2P, Fig 3A, Fig 3B, Fig 3C, Fig 3D, Fig 3F, Fig 3G …]
